# Supplementary material for: A Quantitative Trait Nucleotide-Based Genomic Selection Strategy for Seed Oil and Protein Content in Soybean
Source: Plants (Basel). 2026 Apr 22;15(9):1296. doi: 10.3390/plants15091296 (PMC13165166; doi:10.3390/plants15091296)
Supplement: Supplementary file 1 [file plants-15-01296-s001.zip]

Archive with 1 entries (1 files):
- plants-4102520-supplementary.pdf
